# Supplementary material for: Laryngeal Mask Airway Method for Minimally Invasive Surfactant Therapy in Neonates with Pneumothorax Complicating Respiratory Distress Syndrome
Source: Children (Basel). 2025 Jan 26;12(2):134. doi: 10.3390/children12020134 (PMC11854283; doi:10.3390/children12020134)
Supplement: Supplementary file 1 [file children-12-00134-s001.zip]

Archive with 1 entries (1 files):
- children-3427306-supplementary.mp4
